# Supplementary material for: GbFLSa overexpression negatively regulates proanthocyanin biosynthesis
Source: Front Plant Sci. 2023 Feb 15;14:1093656. doi: 10.3389/fpls.2023.1093656 (PMC9975577; doi:10.3389/fpls.2023.1093656)
Supplement: Supplementary Data Sheet 1 — Twenty-nine differentially abundant metabolites between CK and transgenic Populus. [file DataSheet_1.zip]

Archive with 25 entries (19 files):
- Data Sheet 1/
- Data Sheet 1/Raw Data1093656/
- Data Sheet 1/Raw Data1093656/1Fig.145.xlsx
- Data Sheet 1/Raw Data1093656/Fig.2.txt
- Data Sheet 1/Raw Data1093656/Fig.3/
- Data Sheet 1/Raw Data1093656/Fig.3/(FLS)_PET-30a(+).seq
- Data Sheet 1/Raw Data1093656/Fig.3/E08- (FLS)_PET-30a(+)-T7.ab1
- Data Sheet 1/Raw Data1093656/Fig.3/E09- (FLS)_PET-30a(+)-T7ter.ab1
- Data Sheet 1/Raw Data1093656/Fig.3/F06- (FLS)_PET-30a(+)-T7.ab1
- Data Sheet 1/Raw Data1093656/Fig.3/F07- (FLS)_PET-30a(+)-T7ter.ab1
- Data Sheet 1/Raw Data1093656/Fig.3/SDS.jpg
- Data Sheet 1/Raw Data1093656/Fig.3/WB.jpg
- Data Sheet 1/Raw Data1093656/Fig.4/
- Data Sheet 1/Raw Data1093656/Fig.4/35S/
- Data Sheet 1/Raw Data1093656/Fig.4/35S/┼─╔π1-1018.tif
- Data Sheet 1/Raw Data1093656/Fig.4/35S/┼─╔π1-1019.tif
- Data Sheet 1/Raw Data1093656/Fig.4/35S/┼─╔π1-1020.tif
- Data Sheet 1/Raw Data1093656/Fig.4/35S/┼─╔π1-1020111.tif
- Data Sheet 1/Raw Data1093656/Fig.4/FLS/
- Data Sheet 1/Raw Data1093656/Fig.4/FLS/┼─╔π-1631.tif
- Data Sheet 1/Raw Data1093656/Fig.4/FLS/┼─╔π-1632.tif
- Data Sheet 1/Raw Data1093656/Fig.4/FLS/┼─╔π-1633.tif
- Data Sheet 1/Raw Data1093656/GC-MS Raw Data.xlsx
- Data Sheet 1/Raw Data1093656/LC-MS Raw Data.xlsx
- Data Sheet 1/Raw Data1093656/Supplemental data 1 29 differential metabolites.xlsx
