# Supplementary material for: GbFLSa overexpression negatively regulates proanthocyanin biosynthesis
Source: Front Plant Sci. 2023 Feb 15;14:1093656. doi: 10.3389/fpls.2023.1093656 (PMC9975577; doi:10.3389/fpls.2023.1093656)
Supplement: Supplementary Data Sheet 1 — Twenty-nine differentially abundant metabolites between CK and transgenic Populus. [file DataSheet_1.zip › Data Sheet 1/Raw Data1093656/1Fig.145.xlsx]

## Sheet: Fig.1
Fig.1A		Mean	SD		Fig.1B		Mean	SD
Root	0	0	0	d	4	1.64911	1.38349	0.23389	a
	0					1.29295
	0					1.2084
Stem	1.03118	1	0.0646835	a	5	1.06011	1.05826	0.0113044	b
	1.04589					1.04614
	0.927222					1.06852
Leaf	1.01643	0.899288	0.103325	a	6	1.14745	1	0.123891	b
	0.82112					0.923401
	0.860311					0.943789
Kernel	0.0314939	0.0286361	0.00261644	d	7	0.136773	0.108977	0.0243764	c
	0.0280562					0.0989232
	0.0263583					0.0912363
Bud	0.557416	0.466141	0.0892245	c	8	0.0929864	0.0781397	0.0130249	c
	0.461887					0.0727968
	0.379119					0.0686359
Petiole	0.622148	0.651347	0.109755	b	9	1.12273	1.11682	0.00968211	b
	0.559144					1.10564
	0.772749					1.12208
					10	0.0186268	0.0217304	0.00438912	c
						0.024834

## Sheet: Fig.4
Fig.4	the number of adventitious root	maximum adventitious root length	Plant height	mean			SD
CK	6	2	5.8	5.33333	2.2	5.56667	0.57735	0.2	0.251661
	5	2.2	5.3
	5	2.4	5.6
L2	3	2.4	4.6	4	2.9	5.2	1	0.556776	0.655744
	5	3.5	5.9
	4	2.8	5.1
L5	5	4.2	7	4.66667	3.83333	6.6	0.57735	0.321455	0.4
	4	3.6	6.2
	5	3.7	6.6
L7	4	3.1	5.5	4.66667	3.23333	5.53333	0.57735	0.11547	0.152753
	5	3.3	5.7
	5	3.3	5.4
Fig.4		Mean	SD
CK	0	0	0
	0
	0
L1	0.00149497	0.00146715	3.93466e-05
	0.00143932
	0.000732925
L2	0.00960066	0.0102168	0.00133381
	0.0117473
	0.00930252
L3	0.00809148	0.0053439	0.00239027
	0.00419703
	0.0037432
L4	0.000372079	0.000356736	1.4057e-05
	0.000344478
	0.00035365
L5	0.0213575	0.021295	0.00227382
	0.0235369
	0.0189905

## Sheet: Fig.5
Fig.6A	FLS1	FLS2	FLS3	Mean	SD	CK-1	CK-2	CK-3	Mean	SD
F=8.544,P=0.043	0.00120879	0.0012008	0.00110515	0.00117158	5.7671e-05	0.0018147	0.00133474	0.00162274	0.00159073	0.000241578
F=9.228,P=0.038	0.01611	0.0162368	0.0169832	0.0164434	0.000471822	0.0230929	0.0224089	0.0181467	0.0212162	0.00268012
F=61.726 P=0.001	0.0197998	0.0179953	0.0159431	0.0179127	0.00192972	0.0294504	0.0272366	0.0277192	0.0281354	0.00116414
F=14.004,P=0.020	0.0247749	0.0305302	0.0328993	0.0294015	0.00417814	0.0600525	0.0535039	0.0847178	0.0660914	0.0164599
		Mean	SD		Mean	SD		Mean	SD
CK		1.00395	0.109891		1.00191	0.0748282		1.00681	0.144273
L2	DFR1	0.793648	0.134062	ANS1	0.780019	0.11012	LAR1	0.722654	0.00568271
L5		0.350058	0.0240352		0.475613	0.0235364		0.579106	0.12739
L7		0.736437	0.0690381		0.726673	0.140538		0.640394	0.0647569
CK		1.00017	0.0224114		1.00471	0.117864		1.01553	0.111184
L2	DFR2	0.527072	0.0600615	ANS2	0.66211	0.0229858	LAR2	0.956266	0.0982523
L5		0.334555	0.0287151		0.388247	0.0943227		0.302472	0.0821466
L7		0.414239	0.12785		0.468678	0.0551311		0.424304	0.0236023
CK		1.00513	0.122326		1.00006	0.0138635		0.996812	0.00552144
L2	DFR3	0.884044	0.122745	ANS3	0.544518	0.162968	LAR3	0.718535	0.0457518
L5		0.540814	0.135495		0.259501	0.127346		0.292685	0.0724087
L7		0.703344	0.203759		0.579106	0.12739		0.599658	0.185187
