# Supplementary material for: GbFLSa overexpression negatively regulates proanthocyanin biosynthesis
Source: Front Plant Sci. 2023 Feb 15;14:1093656. doi: 10.3389/fpls.2023.1093656 (PMC9975577; doi:10.3389/fpls.2023.1093656)
Supplement: Supplementary Data Sheet 1 — Twenty-nine differentially abundant metabolites between CK and transgenic Populus. [file DataSheet_1.zip › Data Sheet 1/Raw Data1093656/Fig.2.txt]

>[Populus euphratica]XP_011001283.1
MKQEESMEFDRVQAIASLSFDKETIPEEFIRPEKEQPATTTFHGPVPEIPTIDLNDPNPENLVRLIADAS
KEWGIFQVVNHGIPSDLIAKLQDVGKKFFELPQEEKEVYAKPHDSNSIEGYGSKLQNNPQVKKSWVDHLF
HIIWPPSSINYQFWPQNPPSYREVNEEYAKHMREVTDKLFTALSLGLGLEGHALKEGAGGEEIEYLLKIN
YYPPCPRPDLTLGVAAHTDLSALTILVPNEVPGLQIFKDGNWFAAKYIPNALIIHIGDQIEILSNGKYKA
VLHRTTVAKDKARMSWPVFLEPPGELVVGPLPHLINKDNPSKFKAKKFKDYMYCKLNHLPQ
>[Populus trichocarpa]XP_002325697.1
MEFDRVQAIASLSFDKETIPEEFIWPEKEQPATTTFDGRVPEIPTIDLNDPNPENLVRLIADASKEWGIF
QVVNHGIPSDLIAKLQDVGKKFFELPQEEKEVYAKPHDSKSIEGYGSKLQNNPQVKKSWVDHLFHIIWPP
SSINYQFWPNNPPSYREVNEEYAKYMREVTDKLFTALSLGLGLEGHALKEGAGGEEIEYMLKINYYPPCP
RPDLTLGVAAHTDLSALTILVPNEVPGLQIFKDGNWFEAKYIPNALIIHIGDQIEILSNGKYKAVLHRTT
VAKDKARMSWPVFLEPPGELVVGPLPHLIKKDNPPKFKAKKFEDYMYCKLNRLPQ
>[Populus alba]TKS05742.1
MEFDRVQAIASLSFDKETIPEEFIIRPEKEQPATTTFHGAVPEIPTIDISDPNQETLVRLIADASKEWGI
FQVVSHGIPGDLIAKLQDVGKKFFELPQEEKEVYAKPRDSTNIEGYGSKLQNNPQENKSWVDHLFHRIWP
PSSINHQFWPQNPPSYREVNEEYAKHMREVTDKLFTALSLGLGLEGHALKEGAGGEDIEYMLKINYYPPC
PRPDLTLGVAAHTDLSALTILVPNEVPGLQIFKDGNWFEAKYIPNALIIHIGDQIEILSNGKYKAVLHRT
TVAKDKARMSWPVFLEPPGELVVGPLPHLINKDNPPKFMAKKFKDYMYCKLNHLPQ
>[Fagopyrum dibotrys]AHN19765.1
MEVERVQAIATLSRSVDTIPLEYIRSEKEQPAITTFQGSVLEVPAIDINELNESSLVESIKKASEEWGLF
QVVNHGIPIEVISHLQRVGKEFFELPIEEKEEYAKPEDSKDVEGYGTKLQKEVEGKKGWVDHLFHRIWPP
SAINYKFWPKNPTSYKEANEEYCKCLRGVAEKIFRCMSLGLGLEGPELMDAAGGDSLEYLLKINYYPPCP
RPDLALGVVAHTDMSTLTILVPNEVPGLQVFRDGFWYDVKYIPNALIVHVGDQLEIMSNGKYKAVLHRTT
VNKEKVRMSWPVFLEPPAEHVLGPHPKIVDDRNPAKYKTKKYGDYMYCKLNKLPQ
>[Fagopyrum esculentum]AEC33115.1
MEVERVQAIATLSRSVDTIPLEYIRSEKEQPAITTFQGSVLEVPAIDINESNETSPVESIKKASEEWGLF
QVVNHGIPIEVISHLQRVGKEFFELPIEEKEEYAKPEDSKDVEGYGTKLQKEVEGKKGWVDHLFHRIWPP
SAINYKFWPKNPTSYKEANEEYCKCLRGVAEKIFRCMSLGLGLEGPELMEAAGGDSLEYLLKINYYPPCP
RPDLALGVVAHTDMSTLTILVPNEVPGLQVFRDGLWYDVKYIPNALIVHVGDQLEIMSNGKYKAVLHRTT
VNKEKVRMSWPVFLEPPAEHVLGPHPKIVDDRNPAKYKTKKYGDYMYCKLNKLPQ
>[Fagopyrum tataricum]AEC33116.1
MEVERVQAIATLSRSVDTIPLEYIRSEKEQPAITTFQGSVLEVPAIDINESNETSLVESIKKASEEWGLF
QVVNHGIPIEVISHLQRVGKEFFELPIEEKEEYAKPEGSKDVEGYGTKLQKEVEGKKGWVDHLFHRIWPP
SAINYKFWPKNPTSYKEANEEYCKCLRGVAEKIFRCMSLGLGLEGPELMEAAGGDSLEYLLKINYYPPCP
RPDLALGVVAHTDMSTLTILVPNEVPGLQVFRDGLWYDVKYIPNALIVHVGDQLEIMSNGKYKAVLHRTT
VNKEKVRMSWPVFLEPPAEHVLGPHPKIVDDRNPAKYKTKKYGDYMYCKLNKLPQ
>[Allium cepa]AQR58516.1
MEVERVQAIATLTANLGTIPSEFIRSDHERPDLTTYHGPVPELPIIDLANSSQENVVKQISEAAQEYGIF
QLVNHGIPNEVINELQRVGKEFFQLPQEEKEVYATVPDSGSFEGYGTKLQKDLEGKKAWVDYLFHNVWPK
HKINYKFWPRNPPAYRKANEEYTKHLQVVVDKMHSYLSLGLGLESHVLKEAVGGDDLEYLLKINYYPPCP
RPDLALGVVAHTDMSSLTILVPNEVPGLQVFKDDHWFDAKYIPNALICHIGDQLEILSNGKYKSVLHRTT
VNKEKSRMSWPVFCSPPGDTMIGPLPQLVNDENPPKFKTKKYKDYAYCKINKLPQ
>[Malus domestica]XP_028949987.1
MGETEVERVQALALGGLNQLPAKFVRPAHEQPENSKALEGVSVPVISLAQPHDVVVKRMAEAATEWGFFL
ITDHGIPSSLIQRLQKVGQEFFLLPQEEKEAYANDPASGKFDGYGTKMTKNHDEKVEWIDYFFHLTAPPS
KVNYEIWPKNPPSYREVNDEYNKEMLRVTDKLLEVLSEGLGLESKVLKSHVGGEEVELEMKINMYPPCPQ
PQLALGVEPHTDMSALTLLVSNDVPGLQLWKDDNWVAVDYLPNAVFVHIGDQMEVLSNGKYKSVLHRSLV
NKERTRMSWAVFIAPPHEAVIGPLQELLDEQNPAKYSTKTYAEYRHRKFNKLPQ
>[Prunus avium]XP_021810338.1
MLSLSLVLQHPNKKRGTKKKNTKVMEVERVQALAIGGLNELPAKFVRPAHEQPENSKALEGVTVPVISLA
QPHDVVVKEVAEAATEWGFFLITDHGIPSPLIQQLQKVGHEFFLLPQEEKEAYANDPASGRFDGYGTKMT
KNHDEKVEWIDYFFHLTAPPSKVNYEIWPKNPPSYREVNDQYNKEMLRVTDKLLEVLSEGLGLEAKVLKS
HVGNEEVELEMKINMYPPCPQPQLALGVEPHTDMSALTLLVSNDVPGLQLWKDDNWVAVNYLPNAVFVHI
GDQMEVLSNGKYKSVLHRSLVNKERMRMSWAVFVAPPHKAVIGPLPELLDEKNPAKYSTKTYAEYRHRKF
NKLPQ
>[Picea sitchensis]ABK26270.1
MAPARVESLALSGLAAIPAEYVRPLEERPTECVLKVKRVEDEGPQIPVVDVAGWDSADEEIKKEIRRQVA
KASREWGVMQLLNHGISETLIERLQAAGKAFFDLPVEEKEKYANDHAAGKIAGYGSKLANNASGQLEWED
YYFHLLWPEQRRDMTTWPKHPQEYIDVTDAYGREIRKLVTKILGTLSSDLGVEEERMERVLGGENLEMQL
KINYYPRCPQPELALGVEAHTDISALTFLLHNMVPGLQLFYEGKWVTAKCIPGALIVHIGDQVEILSNGK
FKSGLHRGLVNKEKVRISWAVFCDPPKDALIGPMKEVVDESNPPLFPAKTFKEHTDHKLFKKAQAQAEAQ
AAKKLNQST
>[Pinus tabuliformis] AHW42460.1
MAPARVESLALSGLAAIPAEYVRPVEERPTEGVFNLKGGVEAEGPQIPVVDVAGWDSADEDIKKEIRRQV
AEASREWGVMQLLNHGISETLIERLQAAGKAFFDLSVEEKEKYANDHAAGKIAGYGSKLANNASGQLEWE
DYYFHLLWPENRRDMTTWPKHPQEYIEVTDAYGREIRKLVTKILTTLSLDLGVEEDRMERVLGGENLEMQ
LKINYYPRCPQPELALGVEAHTDISALTFLLHNMVPGLQLFHDGKWVTAKCIPGALIVHIGDQVEILSNG
QFKSGLHRGLVNKEKVRISWAVFCDPPKDALIGPMKEVVDENNPPLFPAKTFQQHTDHKLFKKAQAQAEA
QAAKKLNQST
>GbFLSa
MGSKHMVRVQTLAESGIQTIPRKYASRLDIDKAEAKATKVEEDSTADLPIIDISDLNNTNTVAQIVKAAKEWGFFQIINHAIPEPLIDGVQAVSKRFFDLPVEQKEVYANKPGAIYGYHTKLVESQDVGLDWADHYFNLVWPPARRDMTSWPTQPASFIETMDEYSREALKLFESLLQALSLGLGVREESLNEGVGGNKKEIFVAINYYPPCPQPELAFGLAPHSDNQALTILIQDQVPGLQICKDGKWLDVKCIPGALVVNVGDQLEILSNGKYKSVEHRAMVNKEKVRMSWAMFLAPPREGLSLVISPLVELVDAENPPLYRAVCYKDYVLEFRKQRVFGKRFIDRFKQLSFLNSKTQYKG
