# Supplementary material for: GbFLSa overexpression negatively regulates proanthocyanin biosynthesis
Source: Front Plant Sci. 2023 Feb 15;14:1093656. doi: 10.3389/fpls.2023.1093656 (PMC9975577; doi:10.3389/fpls.2023.1093656)
Supplement: Supplementary Data Sheet 1 — Twenty-nine differentially abundant metabolites between CK and transgenic Populus. [file DataSheet_1.zip › Data Sheet 1/Raw Data1093656/Fig.3/(FLS)_PET-30a(+).seq]

CATATGCATCACCACCACCACCACGGATCAAAACACATGGTTAGGGTTCAAACCCTGGCGGAGAGCGGTATTCAGACCATCCCGCGTAAGTACGCGAGCCGTCTGGACATCGATAAGGCGGAAGCGAAGGCGACCAAAGTTGAGGAAGACAGCACCGCGGATCTGCCGATCATTGACATCAGCGATCTGAACAACACCAACACCGTGGCGCAGATTGTTAAGGCGGCGAAAGAATGGGGTTTCTTTCAAATCATTAACCACGCGATTCCGGAGCCGCTGATTGATGGTGTGCAGGCGGTTAGCAAGCGTTTCTTTGATCTGCCGGTGGAGCAAAAGGAAGTTTACGCGAACAAACCGGGTGCGATCTACGGCTATCACACCAAACTGGTGGAGAGCCAAGACGTTGGTCTGGACTGGGCGGATCACTATTTCAACCTGGTTTGGCCGCCAGCGCGTCGTGACATGACCAGCTGGCCGACCCAACCGGCGAGCTTCATTGAAACCATGGATGAATATAGCCGTGAGGCGCTGAAACTGTTTGAAAGCCTGCTGCAGGCGCTGAGCCTGGGTCTGGGCGTGCGTGAGGAAAGCCTGAACGAAGGTGTTGGTGGCAACAAGAAAGAGATCTTCGTGGCGATTAACTATTATCCGCCGTGCCCGCAGCCGGAGCTGGCGTTTGGCCTGGCGCCGCACAGCGACAACCAAGCGCTGACCATCCTGATTCAGGATCAAGTGCCGGGTCTGCAGATCTGCAAGGACGGCAAATGGCTGGATGTTAAGTGCATTCCGGGTGCGCTGGTTGTGAACGTGGGCGATCAACTGGAAATCCTGAGCAACGGCAAGTACAAAAGCGTTGAACACCGTGCGATGGTGAACAAGGAGAAAGTTCGTATGAGCTGGGCGATGTTTCTGGCGCCGCCGCGTGAAGGCCTGAGCCTGGTGATTAGCCCGCTGGTTGAGCTGGTTGACGCGGAGAACCCGCCGCTGTATCGTGCGGTGTGCTACAAAGATTATGTTCTGGAGTTCCGTAAGCAGCGTGTGTTTGGCAAACGTTTTATCGACCGTTTTAAGCAACTGAGCTTCCTGAATAGCAAGACCCAATACAAAGGTTAATGAAAGCTT
