# Supplementary material for: GbFLSa overexpression negatively regulates proanthocyanin biosynthesis
Source: Front Plant Sci. 2023 Feb 15;14:1093656. doi: 10.3389/fpls.2023.1093656 (PMC9975577; doi:10.3389/fpls.2023.1093656)
Supplement: Supplementary Data Sheet 1 — Twenty-nine differentially abundant metabolites between CK and transgenic Populus. [file DataSheet_1.zip › Data Sheet 1/Raw Data1093656/GC-MS Raw Data.xlsx]

## Sheet: Sheet1
Metabolites	CK-1	CK-2	CK-3	FLS1	FLS2	FLS3
1,3-Dihydroxypyridine	0.000273096	0.000301796	0.000297939	0.000259397	0.000284181	0.000325129
1,5-Anhydroglucitol	0.00154123	0.00178022	0.00129522	0.00140361	0.0162233	0.00238314
1-Kestose	0.214173	0.142848	0.142996	0.147638	0.108829	0.148106
1-Methyladenosine	0.000698955	0.000423179	0.000614558	0.00308302	0.00480969	0.00139948
1-Methylhydantoin	0.00121919	0.00100525	0.000281239	0.000392713	0.000180772	0.000483056
1-Monoolein	0.0376601	0.0194953	0.0203507	0.0168049	0.0190262	0.0282953
2-Aminophenol	0.000814728	0.00190235	0.000813896	0.000708835	0.000937301	0.000439867
2-Deoxyerythritol	0.0259601	0.024706	0.0154742	0.013304	0.0112348	0.0173885
2-Deoxytetronic Acid	0.0118462	0.00826763	0.00654557	0.0243502	0.00855612	0.0262255
2-Hydroxyadipic Acid	0.000385464	0.000314379	0.000105059	0.00015423	0.000359704	0.000469366
2-Hydroxyhexanoic Acid	0.000828934	0.00080501	0.000757787	0.00314875	0.00143706	0.00178966
2-Isopropylmalic Acid	0.000400502	0.000334644	0.000376818	0.0001685	0.000537231	0.000421769
2-Ketoglucose Dimethylacetal	0.000785197	0.000918987	0.00113989	0.00167409	0.000981996	0.0015725
2-Ketoisovaleric Acid	0.008011	0.00877109	0.00742697	0.0105626	0.00919439	0.0108594
3,4-Dihydroxycinnamic Acid	0.161214	0.147703	0.023592	0.135266	0.0455211	0.0411572
3-Aminoisobutyric Acid	0.230622	0.226629	0.199779	0.119894	0.172812	0.171573
3-Dehydroshikimic Acid	0.00179974	0.00113224	0.000557842	0.00223992	0.000885282	0.00123344
3-Deoxyhexitol	0.0193533	0.0125204	0.0111675	0.0144801	0.00768834	0.00412879
3-Hydroxy-3-Methylglutaric Acid	0.00150808	0.00111715	0.00156444	0.00293524	0.00166984	0.00263052
3-Hydroxybenzoic Acid	0.000534276	0.000633245	0.000358978	0.000463567	0.000474575	0.00052588
3-Phenyllactic Acid	0.0111559	0.0109827	0.0068904	0.0099138	0.00842121	0.0178358
3-Phosphoglycerate	0.0110801	0.00627858	0.00806405	0.0126095	0.00881257	0.0210094
4',5-Dihydroxy-7-Glucosyloxyflavanone	0.387906	0.257194	0.149071	0.180126	0.337794	0.124959
4-Aminobutyric Acid	0.397065	0.335868	0.514846	0.295149	0.210856	0.508016
4-Hydroxybenzoate	0.00078533	0.000707874	0.000322376	0.00032511	0.000121685	0.000253
4-Hydroxybutyric Acid	0.115711	0.116454	0.0175347	0.119295	0.089803	0.123931
4-Hydroxycinnamic Acid	0.00983636	0.0144237	0.0100071	0.00970191	0.00727698	0.00648569
4-Methylcatechol	0.0159466	0.0158817	0.00537118	0.00916243	0.0184487	0.0102089
5-Aminovaleric Acid	0.00116556	0.000931993	0.00110631	0.00157114	0.00187126	0.00119688
5-Hydroxynorvaline	0.00925116	0.0136716	0.00686709	0.000245326	0.00258667	0.00412015
5-Methoxytryptamine	0.144136	0.140986	0.127889	0.102296	0.125694	0.133241
5-Methyluridine	0.0412792	0.0394493	0.0291794	0.0263818	0.0237005	0.0331907
6-Deoxyglucitol	0.0909024	0.0655036	0.0626787	0.091089	0.0731374	0.0984375
6-Deoxyglucose	0.0133526	0.0116933	0.0272767	0.0143303	0.00960003	0.0109081
Aconitic Acid	0.00721705	0.00509714	0.00414627	0.0101092	0.00635352	0.00692517
Adenosine-5-Monophosphate	0.00471624	0.00424049	0.00736577	0.00429406	0.00523969	0.00360141
Agmatine	0.00109561	0.00139418	0.000209074	0.000123623	6.96676e-05	0.00187663
Alanine	0.154061	0.173411	0.20351	0.129364	0.150265	0.180566
Alanine-Alanine	0.273632	0.263653	0.258818	0.24198	0.23548	0.252494
Allantoin	0.00138325	0.000423129	0.00134146	0.0242178	0.110204	0.0212341
Alloxanoic Acid	0.000141107	0.000132862	0.000152796	0.000275484	0.000205088	0.000269755
Alpha-Ketoglutarate	0.0817261	0.0722441	0.044455	0.0704113	0.0460182	0.0397341
Alpha-Tocopherol	0.000342077	0.000349145	0.000312726	0.000217473	0.0003871	0.000350582
Arabitol	0.0297871	0.0284954	0.0193014	0.0448488	0.0727705	0.0522827
Arbutin	0.0170555	0.0147067	0.00626009	0.00907125	0.0101814	0.00601654
Asparagine	0.00128432	0.000346936	0.000539934	0.000126553	0.000167621	0.0014186
Aspartate	0.0487487	0.0460633	0.028699	0.0354631	0.0423465	0.0290179
Benzoic Acid	0.0115955	0.0129187	0.00501027	0.00762022	0.0037982	0.00356001
Beta-Alanine	0.000754922	0.000741993	0.000845215	0.00072708	0.000810914	0.000860124
Beta-Gentiobiose	0.0137287	0.00882581	0.00842963	0.00641613	0.0175974	0.00606575
Biphenyl	0.0668338	0.112273	0.0546599	0.0373712	0.0471677	0.0408094
Capric Acid	0.00301726	0.00295566	0.00281535	0.00268595	0.00265387	0.00276041
Caprylic Acid	0.00152865	0.00143965	0.00212179	0.00132665	0.00208423	0.00186057
Carinitine	0.000534853	0.000430534	0.000492283	0.000428881	0.000493667	0.000405857
Catechin	0.0018147	0.00133474	0.00162274	0.00120879	0.0012008	0.00110515
Catechol	0.0311745	0.0318613	0.006372	0.0209132	0.093786	0.00466009
Cellobiose	0.0410485	0.0376586	0.032212	0.0336333	0.0287599	0.0336395
Chenodeoxycholic Acid	0.00381209	0.002378	0.00368094	0.00265916	0.00244407	0.00181199
Chlorogenic Acid	0.00370127	0.00213514	0.00225766	0.0028895	0.00215326	0.00266035
Cholesterol	0.0062581	0.00494913	0.00359495	0.00322681	0.00330368	0.00355864
Cholic Acid	0.0219997	0.0242477	0.0163668	0.0202908	0.0210084	0.0232716
Citramalic Acid	0.000919606	0.000989635	0.0013114	0.00224076	0.00156871	0.00183232
Citric Acid	2.97454	1.9162	1.51501	3.18891	2.28714	2.98772
Citrulline	0.0022381	0.0016532	0.00131984	0.00187581	0.00284567	0.00150379
Conduritol-Beta-Expoxide	24.1906	21.5213	27.2945	26.6364	19.7485	33.082
Coniferin	0.00786065	0.00629932	0.00605445	0.00614475	0.00654141	0.00735031
D6 Cholesterol	3.6463e-05	9.34144e-06	0.000117641	5.50308e-05	0.000137476	0.000118835
Dehydroascorbic Acid	0.0520922	0.0299623	0.032839	0.0257081	0.0259911	0.0372295
Digalacturonic Acid	0.00499213	0.0043623	0.00578225	0.00619126	0.00741123	0.00691432
Diglycerol	0.00374423	0.00363765	0.00358363	0.014801	0.00869881	0.0139952
Epicatechin	0.0230929	0.0224089	0.0181467	0.01611	0.0162368	0.0169832
Epigallocatechin	0.0294504	0.0272366	0.0277192	0.0197998	0.0179953	0.0159431
Ergosterol	0.00645792	0.00488781	0.00342451	0.00565533	0.00464302	0.0052661
Erythronic Acid Lactone	0.00315816	0.00350386	0.00303129	0.00283711	0.00329116	0.00306651
Erythrose	0.00061884	0.000610823	0.00053114	0.000516407	0.00138941	0.00062495
Fructose	38.8227	23.0357	21.2297	16.5423	20.138	18.8291
Fructose-1-Phosphate	0.0269478	0.0243705	0.0151741	0.0205324	0.01593	0.043655
Fructose-6-Phosphate	0.00186267	0.00197247	0.00164317	0.00835745	0.00279819	0.00183066
Fumaric Acid	0.0342696	0.0347738	0.0460239	0.0826253	0.0692875	0.0894999
Galactinol	1.93925	1.73844	4.67869	3.25263	0.663701	8.33719
Galactitol	0.0132366	0.011631	0.0752404	0.0174074	0.0175385	0.0115559
Galactonic Acid	0.0836248	0.0804254	0.0566703	0.205529	0.0999122	0.257222
Galacturonic Acid	0.000326243	0.000373919	0.000368384	0.000312396	0.000280819	0.000452589
Gallocatechin	0.0600525	0.0535039	0.0847178	0.0247749	0.0305302	0.0328993
Glucoheptulose	0.00137981	0.00110763	0.000470811	0.000346041	0.000296213	0.00055205
Gluconic Acid	0.024082	0.0229905	0.0229505	0.0341442	0.161395	0.0958334
Gluconic Acid Lactone	0.0113905	0.00995441	0.0118065	0.0106184	0.0109777	0.0156985
Glucosamine	0.000164906	0.000195366	0.000184583	0.000249862	0.000251652	0.000219975
Glucose	0.24506	0.150031	0.375903	0.487481	0.226658	0.230651
Glucose-6-Phosphate	0.113358	0.0956254	0.0858551	0.0969318	0.0954798	0.116569
Glutamate	0.0341641	0.0499663	0.0231458	0.0418338	0.0175675	0.030053
Glutaric Acid	0.00023127	0.000265886	0.000112958	0.000170218	0.000115353	0.000157211
Glyceric Acid	0.0164603	0.0161024	0.015411	0.0137948	0.0157879	0.0170449
Glycerol	0.106837	0.112055	0.101627	0.0982465	0.0954541	0.130855
Glycerol-Alpha-Phosphate	0.0380047	0.0259789	0.0257114	0.0164382	0.0145514	0.0238381
Glycine	0.0448409	0.0452857	0.0348705	0.0238422	0.0268704	0.0382753
Glycolic Acid	0.00121597	0.00118236	0.00139365	0.00141788	0.00140462	0.00151611
Glycyl Tyrosine	0.0201492	0.0166984	0.0211843	0.0155266	0.0136344	0.0296298
Guanosine	0.00286312	0.00266591	0.00261175	0.00219125	0.0031717	0.00333623
Hexadecane	0.00157595	0.00194226	0.0015213	0.00149877	0.00152935	0.00151798
Hexadecylglycerol	0.000160724	0.000176676	0.000159957	0.00050236	0.00076305	0.000218385
Hexaric Acid	1.9165	1.79099	1.45716	1.92504	1.73519	5.33803
Hexose-6-Phosphate	0.149279	0.120262	0.0623959	0.223887	0.0716915	0.0754805
Histidine	0.067233	0.112304	0.0562737	0.0382211	0.0472878	0.0338195
Hydrocinnamic Acid	0.0037545	0.00368353	0.00288682	0.00204208	0.00144225	0.00198852
Hydroquinone	0.000674961	0.00106515	0.000806881	0.00071261	0.000716984	0.000933292
Hydroxylamine	0.00222762	0.00219079	0.00198899	0.00158153	0.00199822	0.00210401
Inosine-5'-Monophosphate	0.00548888	0.00389208	0.00299376	0.00547188	0.00343604	0.00502564
Inositol-4-Monophosphate	0.229951	0.198872	0.162894	0.0743453	0.121805	0.121243
Inulotriose	37.5867	28.7598	19.4375	27.822	25.1754	23.3416
Isochlorogenic Acid	0.23309	0.202815	0.0687363	0.145569	0.378467	0.0593506
Isocitric Acid	0.00730154	0.00482256	0.0040799	0.00904228	0.00554435	0.00536211
Isohexonic Acid	0.375009	0.247463	0.361456	0.208886	0.227751	0.343124
Isoleucine	0.000358261	0.00823224	0.00985046	0.00400767	0.00427129	0.00769996
Isolinoleic Acid	0.000778846	0.00184523	0.000547538	0.000611954	0.000587396	0.000618089
Isomaltose	0.0193474	0.0127268	0.0105518	0.0208584	0.0082979	0.00601877
Isothreonic Acid	0.0199598	0.0174667	0.0288422	0.0319781	0.0526902	0.0454164
Kynurenic Acid	0.000598479	0.000570588	0.00035403	0.000519204	0.00056838	0.000448611
Lactic Acid	0.0143536	0.0151919	0.0103465	0.0114542	0.00751475	0.0106579
Lactobionic Acid	0.000638131	0.000451103	0.000488165	0.000429404	0.000570531	0.000698945
Lanosterol	0.0087922	0.00775288	0.00924464	0.0127025	0.0101132	0.0134338
Lauric Acid	0.00132455	0.00127581	0.00119851	0.00120573	0.00117329	0.000938808
Lysine	0.00863135	0.00834526	0.007475	0.00583372	0.00725684	0.00763708
Lysopalmitoyl Monogalactosylglycerol	0.0147527	0.011301	0.0122331	0.0103965	0.00861547	0.0149322
Malate	1.98403	1.89848	2.61214	4.59494	3.29499	4.01539
Maltotriitol	0.133509	0.1366	0.12189	0.109901	0.0991816	0.140525
Maltotriose	3.47965	4.10375	2.63077	2.49552	3.11502	2.90295
Mannonic Acid	0.0619143	0.0341075	0.0315049	0.0422167	0.0317396	0.0516389
Mannose-6-Phosphate	0.00948796	0.00588389	0.00944945	0.00338462	0.00830023	0.00183167
Melezitose	0.552796	0.37217	0.497082	0.428309	0.484157	0.384134
Methanolphosphate	0.147938	0.153598	0.12137	0.11403	0.0873403	0.132835
Metharbital	0.000977373	0.000858594	0.000902072	0.000859123	0.000812037	0.000832605
Methionine	0.000468755	0.00141623	0.00234646	0.000148266	0.000507311	0.00111277
Methyltetrahydrophenanthrenone	0.000625542	0.000695001	0.000649762	0.000776135	0.000615348	0.000643262
Mucic Acid	0.0245041	0.0164848	0.0138042	0.0125125	0.0104871	0.010161
Myo-Inositol	0.0238077	0.0216495	0.0227945	0.0310673	0.0208128	0.0295672
Myristyl Myristate	0.00125237	0.00130918	0.00061958	0.000138363	0.000319309	0.00041275
N-Acetyl-5-Hydroxytryptamine	0.0092033	0.00358805	0.00648762	0.00544025	0.00621181	0.00520691
N-Acetyl-D-Hexosamine	0.15828	0.105934	0.14096	0.130939	0.151268	0.10748
N-Acetylputrescine	0.166025	0.164703	0.143797	0.116846	0.143828	0.154286
N-Carbamoylaspartate	0.00358162	0.00342643	0.00102845	0.00154047	0.000862523	0.00250035
Nicotianamine	0.000867936	0.000886962	0.000702268	0.000717031	0.000298869	0.00101868
Nicotinic Acid	0.00154631	0.00241059	0.00193918	0.00152839	0.00166904	0.00325819
N-Methylalanine	0.000255285	0.000243876	0.000239103	0.000236622	0.000258518	0.000284171
N-Methylglutamic Acid	0.000423061	0.000363402	0.000247716	0.0010661	0.000405242	0.00120581
Octanal	0.000321831	0.000334249	0.000364495	0.000524367	0.000477048	0.000502422
Octanol	0.000842096	0.000852137	0.000898837	0.000810878	0.000875528	0.000896856
Ornithine	0.492919	0.629058	0.0109078	0.0166571	0.0216733	0.00641472
O-Toluic Acid	0.0507369	0.0528654	0.0575757	0.0637104	0.0561576	0.0646069
Oxamic Acid	0.0484179	0.0500872	0.0297636	0.0780314	0.0328882	0.11375
Oxoproline	0.666817	0.798191	0.822479	0.0764805	0.402007	0.146475
Palatinitol	0.0897641	0.0876534	0.726225	0.155735	0.433022	0.0926637
Palmitic Acid	0.0279938	0.0441771	0.0224338	0.0265856	0.0200678	0.0257712
Pelargonic Acid	0.000611183	0.000613321	0.000507834	0.000513356	0.000506924	0.000515426
Phenol	0.00305157	0.00361088	0.00220502	0.00270723	0.00230249	0.00312655
Phenylacetamide	0.000651098	0.00111955	0.000881285	0.000933387	0.00102187	0.00102555
Phenylalanine	0.00398609	0.00613469	0.00385908	0.00548292	0.00259558	0.00434375
Phosphohexonic Acid	0.00992158	0.00755063	0.0124972	0.00860424	0.0203834	0.0128761
P-Hydroxylphenyllactic Acid	0.0482595	0.039731	0.0087174	0.0313523	0.0152755	0.0136925
Phytol	0.000424051	0.00039931	0.000591643	0.000495291	0.000492734	0.000676293
Phytosphingosine	0.0718081	0.0608107	0.130129	0.219551	0.809057	0.19242
Piceatannol	0.00438217	0.00306355	0.00209948	0.00132901	0.00183302	0.00259022
Pipecolic Acid	0.000636295	0.00115217	0.00111753	0.00166162	0.000697629	0.00109365
Proline	6.43755e-05	0.00364765	0.00621814	0.00211163	0.00325859	0.00378026
Putrescine	0.0112507	0.0115497	0.00742829	0.00579388	0.00641298	0.0100751
Pyruvic Acid	0.0367938	0.0378931	0.0470015	0.0270742	0.0315869	0.0165061
Quinic Acid	3.22263	2.15951	1.61155	7.78276	3.2836	4.07748
Raffinose	0.00232165	0.00218925	0.00360172	0.00614189	0.00246539	0.0139206
Resveratrol	0.0284555	0.0238437	0.0393465	0.00426817	0.0189544	0.00667898
Ribonic Acid	0.0223275	0.0145533	0.0179433	0.0509561	0.47195	0.055769
Ribose	0.0242413	0.0217347	0.0147748	0.0234718	0.0109444	0.0106951
Ribose-5-Phosphate	0.000826553	0.000822337	0.000716273	1e-06	0.000732845	0.00065935
Saccharic Acid	0.0516228	0.0334071	0.0221384	0.0524592	0.0442252	0.0592834
Scopoletin	0.000204407	0.000217064	0.000289626	0.000280633	0.000311749	0.000396092
Serine	0.00931316	0.0574208	0.0351903	0.00306074	0.0045227	0.018357
Serotonin	0.0863621	0.0952043	0.0392462	0.027527	0.0350182	0.03906
Shikimic Acid	0.684289	0.446932	0.243727	0.939055	0.350593	0.433825
Sophorose	0.0196705	0.0176283	0.014638	0.0141865	0.0147038	0.0197881
Stearic Acid	0.0112812	0.0174336	0.00532424	0.0109179	0.00551472	0.00831463
Stigmasterol	0.00252067	0.00150591	0.00112251	0.00203185	0.0659288	0.0198769
Succinic Acid	0.068007	0.0693961	0.0493611	0.0632557	0.0852804	0.166766
Tagatose	28.5157	17.1264	15.9775	12.5344	15.0078	13.846
Tartaric Acid	0.000480197	0.000435447	0.000599503	0.00214422	0.00306848	0.00089742
Tetracosane	0.00141887	0.00129522	0.00137551	0.00142793	0.00141279	0.00126753
Threonine	0.00591692	0.00465149	0.00368316	0.00420798	0.00350386	0.00623229
Thymine	0.000364482	0.00032697	0.000307864	0.000285517	0.000364776	0.000412561
Tranexamic Acid	0.0329793	0.0120361	0.00859179	0.0153966	0.0107037	0.0233527
Trehalose-6-Phosphate	0.00496639	0.00334977	0.00258152	0.00254301	0.00244347	0.00331184
Trisaccharide	0.0706514	0.0535982	0.129621	0.136395	0.194089	0.430187
Tyrosine	0.0034476	0.00289178	0.00436116	0.0011144	0.00227064	0.0023069
Udp-Glucuronic Acid	0.00045529	0.00038988	0.000398777	0.0004354	0.000350917	0.000471125
Uracil	0.000503689	0.00114047	0.000492358	0.000790815	0.000596511	0.000898318
Urea	0.00143529	0.0603556	0.0279952	0.00132049	0.000999677	0.000898621
Uridine	0.0266717	0.018676	0.019593	0.00720898	0.00927802	0.014425
Valine	0.000510875	0.0237031	0.0246421	0.00991241	0.0142291	0.0166459
Vanillic Acid	0.00215043	0.00190625	0.00132655	0.00352478	0.00159532	0.0035577
Xanthurenic Acid	0.0593137	0.053242	0.0162822	0.0112548	0.0275593	0.00666448
Xylonic Acid	0.00663629	0.0045506	0.00517832	0.0129999	0.0105457	0.00958068
Xylulose	0.00319255	0.00372638	0.00374107	0.00585777	0.00380653	0.00483524
