# Supplementary material for: GbFLSa overexpression negatively regulates proanthocyanin biosynthesis
Source: Front Plant Sci. 2023 Feb 15;14:1093656. doi: 10.3389/fpls.2023.1093656 (PMC9975577; doi:10.3389/fpls.2023.1093656)
Supplement: Supplementary Data Sheet 1 — Twenty-nine differentially abundant metabolites between CK and transgenic Populus. [file DataSheet_1.zip › Data Sheet 1/Raw Data1093656/LC-MS Raw Data.xlsx]

## Sheet: Peak area
Component Name	STD-QC3	STD-QC4	STD-QC5	STD-QC6	STD-QC7	FLS1	FLS2	FLS3	CK1	CK2	CK3
Cyanidin 3-O-rutinoside chloride	496140	567590	895866	425098	649317	2.07402e+06	4.44775e+06	3.06837e+06	1.41246e+07	2.66408e+06	3.90419e+06
Pelargonidin chloride	100058	67971.6	82877.7	53318.7	77139.9	56664	75873.2	59367.7	19763	45702	31384.5
Delphinidin 3-glucoside	1.29179e+06	1.31351e+06	1.46467e+06	1.60308e+06	2.06937e+06	872084	980350	1.14823e+06	3.87326e+07	5.12475e+06	4.64346e+06
Narcissin	532260	450025	694225	541071	735454	424784	397001	291523	1.61543e+07	2.85112e+06	1.47104e+06
Lcariin	27089.5	23842.3	18051.4	20908.2	22619.1	0	0	0	65661.3	1610.12	959.777
Myricetin	899710	954872	831854	802581	679976	7142.33	4966.38	3170.37	8652.98	5966.34	3581.36
Myricetin 3-galactoside	2.04339e+06	2.28828e+06	2.54272e+06	2.58201e+06	2.35756e+06	36462.4	0	49894.6	663851	0	407656
Prunin	464621	504837	570047	474362	522739	1.4548e+06	1.83535e+06	1.79873e+06	1.93098e+06	2.45247e+06	2.52925e+06
Chlorogenic acid	894617	767101	770540	807900	887812	2.03376e+08	2.02745e+08	2.17997e+08	7.07829e+08	3.87606e+08	3.77903e+08
Ononin	2.0582e+07	1.93366e+07	1.98752e+07	1.98674e+07	2.28722e+07	0	0	0	10201.7	16475.1	38645.3
Procyanidin B3	212470	200228	190695	179844	199250	1.32407e+06	1.1543e+06	1.46805e+06	1.05651e+07	1.70954e+07	1.86297e+07
Luteolin	410896	386400	438952	399006	437647	1.60611e+06	1.55285e+06	1.5322e+06	1.13358e+08	7.15191e+06	2.84063e+06
Scopoletin	8.96374e+06	1.01695e+07	1.04079e+07	9.88094e+06	9.7799e+06	211781	158601	266184	1.00013e+06	125953	55338
Apigenin	2.50703e+06	2.21787e+06	2.47593e+06	2.5081e+06	2.50854e+06	1.19867e+07	1.04962e+07	1.00943e+07	1.39332e+07	1.38097e+07	1.27089e+07
Daidzin	1.1651e+07	1.17548e+07	1.199e+07	1.31121e+07	1.16248e+07	0	0	0	26422.3	97538.7	89968
Cucurbitacin I	681566	699531	635581	644375	619956	15226.5	6506.56	7232.5	0	0	0
Daidzein	7.7145e+06	7.46242e+06	7.82922e+06	7.8239e+06	8.51448e+06	0	0	0	0	0	0
Epigallocatechin gallate	1.16604e+06	1.14079e+06	1.09737e+06	1.05958e+06	1.04385e+06	0	0	0	8107.5	3834.76	9185.74
Umbelliferone	8.00075e+06	7.60918e+06	8.44537e+06	8.28558e+06	7.67134e+06	1.60325e+06	1.63744e+06	1.60898e+06	969719	1.92278e+06	2.46937e+06
(-)-Catechin 3-O-gallate	739037	772798	718221	801878	772217	0	0	0	0	0	0
Calycosin	5.02251e+06	5.41529e+06	5.14439e+06	4.95729e+06	5.43938e+06	299052	420797	567505	195745	256176	266821
Ellagic acid	52510.2	53329.8	49272	49934.2	48356.3	15778	13082	8705.63	25968.4	20882.7	19426
4-Methylumbelliferone	3.71421e+06	3.83282e+06	3.90742e+06	4.11301e+06	4.06579e+06	0	0	0	0	0	0
diosmin	2.14466e+06	2.03836e+06	2.03471e+06	2.05625e+06	1.91211e+06	0	0	0	0	0	0
(-)-Gallocatechin gallate	698248	726786	681271	700357	755090	0	0	0	0	0	0
Perillyl Alcohol	137796	127162	132181	140897	132608	1.7465e+06	1.62423e+06	1.51976e+06	750267	736468	861018
Epicatechin	322446	295492	302366	308568	292792	291342	290602	299855	343613	443286	452114
(±)-Gallocatechin	1.35375e+06	1.32491e+06	1.23834e+06	1.26432e+06	1.25336e+06	11346.5	13190.7	12666.4	737936	351277	610738
Malvin	2.5296e+06	2.63985e+06	2.5809e+06	2.4528e+06	2.70578e+06	52563.9	50727.6	30703.9	25300.6	6885.17	11603.9
Rutin	1.71291e+06	1.68134e+06	1.7414e+06	1.6682e+06	1.82732e+06	9.21377e+06	1.05304e+07	1.01806e+07	5.28258e+08	5.19926e+07	2.13917e+07
3,4-Dihydro-2H-1-benzopyran-2-one	2.18366e+06	2.14243e+06	2.21456e+06	2.10943e+06	2.31837e+06	254264	364805	268722	631333	738063	907301
Fraxetin	2.53662e+06	2.52779e+06	2.71562e+06	2.53339e+06	2.67568e+06	0	0	0	0	0	0
Glycitein	1.37194e+06	1.48633e+06	1.45204e+06	1.46228e+06	1.50029e+06	0	0	0	0	0	0
Astragalin	1.26666e+06	1.33308e+06	1.28232e+06	1.26932e+06	1.36622e+06	2.74883e+06	2.70636e+06	2.10501e+06	4.60833e+06	2.87557e+06	2.64114e+06
Salicin	327067	338109	353938	343477	354580	5.63573e+08	5.88429e+08	5.24464e+08	3.9083e+08	4.62069e+08	4.86589e+08
Vanillic acid	122514	128003	131252	130502	133973	179960	164337	194574	113807	151494	168234
Orientin	1.57353e+06	1.52988e+06	1.59522e+06	1.52166e+06	1.46243e+06	0	0	0	0	0	0
Coniferaldehyde	5.22111e+06	5.31272e+06	5.29487e+06	5.55382e+06	5.63737e+06	135791	157134	166598	764110	570526	729529
Baicalein	151551	148856	146909	144409	138832	70757.4	17556.7	1964.16	10952.4	6319.52	4898.52
Cosmosiin	1.20206e+06	1.27602e+06	1.17413e+06	1.23783e+06	1.19509e+06	1.02694e+08	1.02617e+08	9.81358e+07	8.7397e+07	1.21312e+08	1.17694e+08
Kaempferol	195657	202056	202983	204137	214039	2076.28	4105.55	4200.56	102763	4039.31	5657.46
Vanillin	1.8415e+06	1.89939e+06	1.76525e+06	1.75545e+06	1.8195e+06	2.26077e+07	2.2043e+07	1.86794e+07	9.66251e+06	8.45348e+06	1.03772e+07
3-Hydroxybenzaldehyde	210100	225979	214941	215505	208236	0	0	0	0	0	0
Proanthocyanidin A2	375167	345993	364559	353852	352819	64966.7	69479	53276.5	25826.7	58086.2	49847.2
Procyanidin B2	279921	274069	260917	266327	260603	90491.8	83587.7	93417	185778	244321	261906
Resveratrol	220845	223652	235049	236786	232824	0	0	0	0	0	0
(-)-Epigallocatechin	785545	769719	771726	736463	734056	61858.4	57448.4	60556.7	34255.3	48144.1	56774.2
Limonin	68617.4	68379.5	68371.4	64631.2	64987.5	0	0	0	0	0	0
6-Methoxyflavone	1.72571e+07	1.67064e+07	1.62944e+07	1.61938e+07	1.60379e+07	26749.9	13619.5	1859.86	11094.5	8086.15	5655.9
2,4-Dihydroxybenzoic acid	800269	774250	742562	753147	759274	1.68468e+06	1.45592e+06	2.0301e+06	1.14654e+06	2.73048e+06	1.69953e+06
Phlorizin	2.39273e+06	2.34999e+06	2.34456e+06	2.22338e+06	2.38473e+06	1.38661e+07	1.32805e+07	1.74079e+07	1.89347e+07	1.89842e+07	1.98309e+07
Genistein	1.21323e+06	1.1741e+06	1.16944e+06	1.22766e+06	1.24861e+06	0	0	0	0	0	0
Caftaric acid	471803	485042	503835	497321	504247	45054.4	35637.6	30326.6	83623.7	68108	80093.9
Pterostilbene	473013	470917	457978	458369	441037	0	0	0	0	0	0
Cyanin chloride	1.12679e+06	1.16252e+06	1.17532e+06	1.14187e+06	1.20804e+06	197383	244167	275713	1.0208e+06	133202	113224
Nicotiflorin	1.81916e+06	1.73812e+06	1.73064e+06	1.72427e+06	1.69924e+06	8.05502e+06	9.03037e+06	8.57336e+06	3.58394e+07	9.09821e+06	7.20297e+06
Isorhamnetin	5.10532e+06	5.06557e+06	4.88642e+06	4.95005e+06	4.79036e+06	87584.9	39800.8	23789.8	6.85654e+06	225176	130301
Procyanidin B1	336069	333720	319698	342298	327699	4.24181e+06	3.71297e+06	3.64715e+06	1.10921e+07	1.83988e+07	1.82753e+07
trans-Cinnamic acid	795096	785813	761887	752110	796252	226376	417118	325298	365750	261941	294609
1,5-Dicaffeoylquinic acid	1.38458e+06	1.32429e+06	1.37405e+06	1.31314e+06	1.31961e+06	0	0	0	0	0	0
3,4-Dihydroxybenzaldehyde	1.05452e+06	1.04153e+06	1.00889e+06	992236	1.01444e+06	1.22353e+07	1.23611e+07	1.16924e+07	8.26631e+06	8.28388e+06	7.56044e+06
Salicylic acid	3.87201e+06	3.90933e+06	3.70277e+06	3.74239e+06	3.72619e+06	5.23694e+06	5.78646e+06	5.70069e+06	4.94719e+07	5.78645e+07	8.27909e+07
Caffeic acid	4.54097e+06	4.61854e+06	4.65904e+06	4.79298e+06	4.50987e+06	8.28956e+06	8.7437e+06	9.90092e+06	3.87609e+07	9.94414e+06	1.03779e+07
Protocatechuic acid	3.14284e+06	3.13473e+06	2.98489e+06	3.02445e+06	3.13437e+06	0	0	0	0	0	0
Amentoflavone	1.62313e+06	1.58143e+06	1.57286e+06	1.57123e+06	1.51955e+06	57275	27314.9	5164.88	17520	10195.1	7946.99
Afzelin	1.94467e+06	1.99629e+06	1.91873e+06	1.97574e+06	2.03739e+06	20586.1	21845.5	17975.5	31774.7	25974.4	25295.8
Trilobatin	1.65994e+06	1.70699e+06	1.62377e+06	1.64635e+06	1.71268e+06	138961	144288	132507	302859	353462	452280
Catechin	331696	340525	321883	325253	324331	2.03364e+07	1.88178e+07	1.91406e+07	2.83646e+07	4.84494e+07	4.62595e+07
(-)-Epicatechin 3-O-gallate	1.12808e+06	1.13913e+06	1.10364e+06	1.10561e+06	1.16573e+06	539976	542758	539784	305712	412952	390678
4-Hydroxybenzoic acid	2.56269e+06	2.55536e+06	2.53171e+06	2.62678e+06	2.67328e+06	1.77401e+06	1.98174e+06	1.91423e+06	2.86546e+06	2.65851e+06	2.21897e+06
6-Methylcoumarin	8.9713e+06	8.97227e+06	9.0175e+06	8.54937e+06	8.78379e+06	237054	174928	164865	209348	311833	225991
Methyl gallate	4.17408e+06	3.98358e+06	3.95212e+06	4.07293e+06	4.03952e+06	9676.08	14639.7	21263.4	6787.34	7893.17	7582.63
Isorhamnetin-3-O-glucoside	2.33758e+06	2.34948e+06	2.44492e+06	2.31686e+06	2.35513e+06	6.55578e+06	6.2362e+06	6.23888e+06	3.39621e+07	1.87021e+07	1.88477e+07
Morin	4.10199e+06	3.95898e+06	3.90962e+06	3.97538e+06	3.89463e+06	321741	402069	439700	2.62712e+06	387398	295366
6-Hydroxydaidzein	528577	517067	518735	515959	541049	2502.85	3055.25	2426	1833.18	2199.89	3152.11
Fraxin	622837	643174	646181	657861	646466	289580	304350	322432	218301	143559	155640
trans-Piceid	1.33255e+06	1.40654e+06	1.38653e+06	1.37355e+06	1.38102e+06	196112	130932	156197	383726	131581	160619
4-Coumaryl alcohol	1.39994e+07	1.40242e+07	1.46401e+07	1.43721e+07	1.40523e+07	246097	518208	419540	207208	114877	125409
Apigenin 4'-O-rhamnoside	3.10736e+06	3.15739e+06	3.01516e+06	3.07288e+06	3.16084e+06	64644.1	65919.6	56903.9	72981.5	105533	103565
(S)-Pinocembrin	421690	421545	410965	416840	402419	3224.55	2264.4	2910.38	1552.1	2021.14	1517.34
Gentisic acid	680653	691584	704678	674253	703349	1.64603e+06	1.10865e+06	1.54622e+06	1.36494e+06	1.55057e+06	2.87396e+06
Naringenin	3.05992e+06	3.13568e+06	3.20918e+06	3.08421e+06	3.16764e+06	246428	230056	234907	1.83161e+06	94842.5	88877.6
trans-3,3',4',5,5',7-Hexahydroxyflavanone	952019	927813	956866	923878	916291	8477.69	8635.49	9093.87	105029	27942.9	51011.2
Avicularin	1.96199e+06	1.95762e+06	1.9586e+06	1.99822e+06	1.89534e+06	26708.8	22522.2	20217.1	28016.4	37339	46370
Apiin	2.16804e+06	2.22217e+06	2.20879e+06	2.12692e+06	2.22049e+06	0	0	0	0	0	0
3,3',4'5-Tetrahydroxystilbene	304993	306747	301041	314147	313841	0	0	0	0	0	0
Pelargonidin-3-glucoside	1.92379e+07	1.87226e+07	1.91053e+07	1.90899e+07	1.9707e+07	6.17061e+06	6.53677e+06	7.16237e+06	182190	521503	452006
Sinapic acid	481890	487952	503570	492450	500324	9274.27	6746.67	8353.45	18044.7	15040.4	14777.3
Cryptochlorogenic acid	608787	605841	607792	603421	630536	1.37671e+08	1.40471e+08	1.47474e+08	2.73926e+08	1.89169e+08	1.6273e+08
Vitexin	4.23054e+06	4.25666e+06	4.10271e+06	4.23731e+06	4.30361e+06	20617.9	23008.8	22277.6	74215.8	122712	123172
Acetovanillone	1.26059e+06	1.29192e+06	1.27117e+06	1.27737e+06	1.23249e+06	0	0	0	0	0	0
Quercetin 3-O-glucuronide	2.49967e+06	2.41117e+06	2.40556e+06	2.43042e+06	2.47611e+06	0	0	0	0	0	0
Rhamnetin	3.77422e+06	3.7607e+06	3.70366e+06	3.73583e+06	3.6219e+06	183119	43866.9	2255.54	25801.7	16395	11263.9
Aesculin	5.6244e+06	5.51253e+06	5.57279e+06	5.47252e+06	5.6999e+06	1.4069e+07	1.44096e+07	1.35508e+07	1.63317e+07	8.95325e+06	7.26484e+06
Nobiletin	1.3825e+08	1.38693e+08	1.33917e+08	1.34316e+08	1.36647e+08	1.00405e+06	1.27569e+06	976272	1.16933e+06	899471	1.18756e+06
Quercetin	1.05464e+06	1.04993e+06	1.03412e+06	1.04481e+06	1.01333e+06	88127.7	100789	111972	750531	99410	78292.1
Aromadendrin	1.28806e+06	1.26096e+06	1.31707e+06	1.28249e+06	1.29044e+06	205453	207185	230849	2.21458e+06	111405	118339
Psoralen	1.3748e+07	1.34891e+07	1.37771e+07	1.36209e+07	1.32715e+07	125044	101765	77098.9	59159.8	108973	99229.5
m-Coumaric acid	1.6338e+06	1.66753e+06	1.68715e+06	1.70095e+06	1.66469e+06	0	0	0	0	0	0
Sakuranetin	4.06871e+06	4.09971e+06	4.00646e+06	3.99027e+06	3.94874e+06	8328.95	4573.33	10040.5	36567.4	10860.3	14209.9
jaceosidin	3.90298e+06	3.96378e+06	3.83257e+06	3.95141e+06	3.97115e+06	0	0	0	0	0	0
Myricitrin	2.48216e+06	2.3967e+06	2.47222e+06	2.47519e+06	2.47822e+06	5241.11	3654.7	3689.2	3724.57	4794.17	4503.05
Hesperidin	1.22728e+06	1.23461e+06	1.21857e+06	1.2278e+06	1.26535e+06	14898.8	22099.9	19201.8	0	0	0
Galangin，Norizalpinin	288829	297784	293766	298031	291323	15534.5	3948.24	2705.32	1608.77	2320.2	1964.25
Ferulic acid	885858	858252	864774	873518	857631	344725	354869	377608	395485	504347	625367
Isoorientin	1.38366e+06	1.33851e+06	1.37185e+06	1.37863e+06	1.37694e+06	0	0	0	0	0	0
Syringaldehyde	2.19243e+06	2.18133e+06	2.23538e+06	2.16047e+06	2.17234e+06	112021	83289.5	113370	790261	277339	273331
Eriodictyol	2.51723e+06	2.55315e+06	2.47407e+06	2.49914e+06	2.5373e+06	107516	90028.8	273797	846570	101012	97658.9
Quercitrin	2.02236e+06	2.05839e+06	2.01142e+06	2.04342e+06	2.07268e+06	301447	366795	295641	184611	282356	273436
4',7-Di-O-methylnaringenin	3.01616e+06	2.99026e+06	2.94397e+06	2.936e+06	2.95216e+06	0	0	0	0	0	0
Daphnetin	299027	304633	300117	298380	295132	219818	238501	278948	155516	161907	179022
Sinapaldehyde	2.8474e+06	2.76194e+06	2.78914e+06	2.79304e+06	2.80882e+06	3707.98	6885.99	2168.77	11028.7	6437.27	12680.2
Isosakuranetin	4.11299e+06	4.09679e+06	4.05549e+06	4.05525e+06	3.99662e+06	12190.3	6161.67	11547.6	41647	10910.7	14009.7
Chrysin；5,7-Dihydroxyflavone	1.07934e+06	1.08011e+06	1.10329e+06	1.08562e+06	1.07136e+06	3864.02	2557.42	1919.15	1795.36	1321.15	3289.2
Phloretin	2.05565e+06	2.0436e+06	2.07081e+06	2.03898e+06	2.09411e+06	20722.2	18390.6	12052.4	53676.7	29223.8	36799.2
Formononetin	6.56617e+06	6.60205e+06	6.5539e+06	6.67591e+06	6.48702e+06	5153.72	3606.72	618.632	1465.59	1943.94	774.924
Naringin	969658	972407	958627	980647	957589	52419.7	46362.8	39808.7	46581.5	41375.5	42414
4-Hydroxycinnamic acid	1.81687e+06	1.82166e+06	1.81515e+06	1.85596e+06	1.84481e+06	7.0814e+06	7.81472e+06	7.41374e+06	1.1923e+07	2.03797e+07	2.03106e+07
Gallic acid	1.17247e+06	1.18182e+06	1.17645e+06	1.16196e+06	1.19382e+06	36216.9	90334.4	109188	97657.4	121070	149624
Quercetin 3-galactoside	1.06547e+06	1.06235e+06	1.07415e+06	1.07173e+06	1.08929e+06	505294	541939	655744	2.69362e+07	3.26685e+06	2.89551e+06
(2S)-Liquiritigenin	2.42236e+06	2.39136e+06	2.44531e+06	2.39543e+06	2.42634e+06	2352.35	3735.22	5065.58	5565.25	3823.12	4229.53
Syringic acid	1.08252e+06	1.0689e+06	1.09603e+06	1.08432e+06	1.08039e+06	133213	138386	143441	108213	121972	133982
Aesculetin	2.26007e+06	2.26177e+06	2.26103e+06	2.23617e+06	2.21832e+06	1.45961e+06	1.55258e+06	1.76604e+06	1.06688e+06	996635	995095
Hesperetin	7.27368e+06	7.27399e+06	7.36901e+06	7.35661e+06	7.38936e+06	0	0	0	0	0	0
Butein	4.22423e+06	4.25588e+06	4.24333e+06	4.26986e+06	4.30672e+06	7938.31	5391.39	0	5891.04	1524.85	725.509
Biochanin A	1.89263e+06	1.90185e+06	1.87449e+06	1.87438e+06	1.87221e+06	0	0	0	0	0	0
Taxifolin	936078	930926	933113	921404	934965	2.67223e+06	2.47409e+06	3.04666e+06	4.37421e+06	1.73983e+06	1.78769e+06
Isoliquiritigenin	3.26807e+06	3.24157e+06	3.24629e+06	3.24315e+06	3.28247e+06	3945.05	1286.17	1154.37	8793.42	2851.95	3241.86
2,6-Dihydroxybenzoic acid	4.31208e+06	4.32265e+06	4.28561e+06	4.27378e+06	4.28246e+06	0	0	0	0	0	0
3-Hydroxyflavone	2.30432e+06	2.30301e+06	2.28738e+06	2.27887e+06	2.28994e+06	0	0	0	0	0	0
