# Supplementary material for: GbFLSa overexpression negatively regulates proanthocyanin biosynthesis
Source: Front Plant Sci. 2023 Feb 15;14:1093656. doi: 10.3389/fpls.2023.1093656 (PMC9975577; doi:10.3389/fpls.2023.1093656)
Supplement: Supplementary Data Sheet 1 — Twenty-nine differentially abundant metabolites between CK and transgenic Populus. [file DataSheet_1.zip › Data Sheet 1/Raw Data1093656/Supplemental data 1 29 differential metabolites.xlsx]

## Sheet: Sheet1
Metabolites	Super Class	Class	Sub Class	FLS-1	FLS-2	FLS-3	CK-1	CK-2	CK-3
2-Ketoisovaleric Acid	Organic acids and derivatives	Keto acids and derivatives	Short-chain keto acids and derivatives	0.0105626	0.00919439	0.0108594	0.008011	0.00877109	0.00742697
3-Aminoisobutyric Acid	Organic acids and derivatives	Carboxylic acids and derivatives	Amino acids, peptides, and analogues	0.119894	0.172812	0.171573	0.230622	0.226629	0.199779
5-Hydroxynorvaline	Unclassfied	Unclassfied	Unclassfied	0.000245326	0.00258667	0.00412015	0.00925116	0.0136716	0.00686709
Alanine-Alanine	Unclassfied	Unclassfied	Unclassfied	0.24198	0.23548	0.252494	0.273632	0.263653	0.258818
Alloxanoic Acid	Unclassfied	Unclassfied	Unclassfied	0.000275484	0.000205088	0.000269755	0.000141107	0.000132862	0.000152796
Arabitol	Organic oxygen compounds	Organooxygen compounds	Carbohydrates and carbohydrate conjugates	0.0448488	0.0727705	0.0522827	0.0297871	0.0284954	0.0193014
Capric Acid	Lipids and lipid-like molecules	Fatty Acyls	Fatty acids and conjugates	0.00268595	0.00265387	0.00276041	0.00301726	0.00295566	0.00281535
Citramalic Acid	Lipids and lipid-like molecules	Fatty Acyls	Fatty acids and conjugates	0.00224076	0.00156871	0.00183232	0.000919606	0.000989635	0.0013114
Digalacturonic Acid	Organooxygen compounds	Carbohydrates and carbohydrate conjugates	Sugar acids and derivatives	0.00619126	0.00741123	0.00691432	0.00499213	0.0043623	0.00578225
Diglycerol	Unclassfied	Unclassfied	Unclassfied	0.014801	0.00869881	0.0139952	0.00374423	0.00363765	0.00358363
Fumaric Acid	Organic acids and derivatives	Carboxylic acids and derivatives	Dicarboxylic acids and derivatives	0.0826253	0.0692875	0.0894999	0.0342696	0.0347738	0.0460239
Glucosamine	Organic oxygen compounds	Organooxygen compounds	Carbohydrates and carbohydrate conjugates	0.000249862	0.000251652	0.000219975	0.000164906	0.000195366	0.000184583
Hydrocinnamic Acid	Phenylpropanoids and polyketides	Phenylpropanoic acids	Not Available	0.00204208	0.00144225	0.00198852	0.0037545	0.00368353	0.00288682
Inositol-4-Monophosphate	Unclassfied	Unclassfied	Unclassfied	0.0743453	0.121805	0.121243	0.229951	0.198872	0.162894
Isothreonic Acid	Unclassfied	Unclassfied	Unclassfied	0.0319781	0.0526902	0.0454164	0.0199598	0.0174667	0.0288422
Lanosterol	Lipids and lipid-like molecules	Prenol lipids	Triterpenoids	0.0127025	0.0101132	0.0134338	0.0087922	0.00775288	0.00924464
Malate	Organic acids and derivatives	Hydroxy acids and derivatives	Beta hydroxy acids and derivatives	4.59494	3.29499	4.01539	1.98403	1.89848	2.61214
Myristyl Myristate	Fatty Acyls	Fatty esters	Wax monoesters	0.000138363	0.000319309	0.00041275	0.00125237	0.00130918	0.00061958
Octanal	Organooxygen compounds	Carbonyl compounds	Aldehydes	0.000524367	0.000477048	0.000502422	0.000321831	0.000334249	0.000364495
Oxoproline	Organic acids and derivatives	Carboxylic acids and derivatives	Amino acids, peptides, and analogues	0.0764805	0.402007	0.146475	0.666817	0.798191	0.822479
Pyruvic Acid	Organic acids and derivatives	Keto acids and derivatives	Alpha-keto acids and derivatives	0.0270742	0.0315869	0.0165061	0.0367938	0.0378931	0.0470015
Resveratrol	Phenylpropanoids and polyketides	Ureas	Not Available	0.00426817	0.0189544	0.00667898	0.0284555	0.0238437	0.0393465
Tyrosine	Phenylpropanoids and polyketides	Phenylpropanoic acids	Not Available	0.0011144	0.00227064	0.0023069	0.0034476	0.00289178	0.00436116
Uridine	Nucleosides, nucleotides, and analogues	Pyrimidine nucleosides	Not Available	0.00720898	0.00927802	0.014425	0.0266717	0.018676	0.019593
Xylonic Acid	Unclassfied	Unclassfied	Unclassfied	0.0129999	0.0105457	0.00958068	0.00663629	0.0045506	0.00517832
Catechin	Phenylpropanoids and polyketides	Flavonoids	Flavans	0.00120879	0.0012008	0.00110515	0.0018147	0.00133474	0.00162274
Epicatechin	Phenylpropanoids and polyketides	Flavonoids	Flavans	0.01611	0.0162368	0.0169832	0.0230929	0.0224089	0.0181467
Epigallocatechin	Phenylpropanoids and polyketides	Flavonoids	Flavans	0.0197998	0.0179953	0.0159431	0.0294504	0.0272366	0.0277192
Gallocatechin	Phenylpropanoids and polyketides	Flavonoids	Flavans	0.0247749	0.0305302	0.0328993	0.0600525	0.0535039	0.0847178
